# Supplementary material for: Understanding mental health help-seeking and stigma among Hungarian adults: A network perspective
Source: Eur Psychiatry. 2024 Sep 19;67(1):e52. doi: 10.1192/j.eurpsy.2024.1772 (PMC11457119; doi:10.1192/j.eurpsy.2024.1772)
Supplement: Swisher et al. supplementary material [file S0924933824017723sup001.zip]

Archive with 4 entries (4 files):
- Fig S1.docx
- Figure S2.docx
- Figure S3.docx
- Rev_Supplemental Table 1 (NONRegularized Edge Weights).docx
